# Supplementary material for: Distribution, Evolution, Catalytic Mechanism, and Physiological Functions of the Flavin-Based Electron-Bifurcating NADH-Dependent Reduced Ferredoxin: NADP+ Oxidoreductase
Source: Front Microbiol. 2019 Mar 1;10:373. doi: 10.3389/fmicb.2019.00373 (PMC6405883; doi:10.3389/fmicb.2019.00373)
Supplement: Supplementary file 1 [file Table_1.XLS]

## Sheet: Sheet1
Nfn homologs found by BLAST searches
Family	Species	NfnA_accession_number	NfnB_accession_number
Acidaminococcaceae	Acidaminococcus fermentans strain pGA-4	WP_012938676	WP_074703995
Acidaminococcaceae	Acidaminococcus massiliensis strain Marseille-P2828	WP_075580174	WP_075580175
Acidaminococcaceae	Acidaminococcus sp. BV3L6	WP_009014605	WP_009014606
Acidaminococcaceae	Acidaminococcus timonensis strain Marseille-P2764	WP_071142856	WP_071142855
Acidaminococcaceae	Phascolarctobacterium succinatutens YIT 12067	WP_009145110	WP_040564974
Acidaminococcaceae	Succiniclasticum ruminis DSM 9236	WP_093912783	WP_093912784
Acidaminococcaceae	Succinispira mobilis DSM 6222	WP_019879387	WP_019879388
Acidobacteriaceae	Candidatus Koribacter versatilis Ellin345	ABF41796	ABF41797
Actinomycetaceae	Mobiluncus curtisii	ADI67453
Anaerolineaceae	Flexilinea flocculi	WP_062278220	WP_062278222
Anaerolineaceae	Leptolinea tardivitalis	WP_062420913	WP_062421492
Anaerolineaceae	Longilinea arvoryzae	WP_075075338	WP_075075337
Aquificales	Thermosulfidibacter takaii ABI70S6	WP_068549496	WP_068549495
Archaeoglobaceae	Archaeoglobus veneficus SNP6	WP_013683487	WP_013683488
Bacteroidaceae	Bacteroides coprocola	WP_007568360
Bacteroidaceae	Bacteroides coprosuis	WP_006744401
Bacteroidaceae	Bacteroides fragilis	WP_032595589
Bacteroidaceae	Bacteroides fragilis YCH46	YP_098289
Bacteroidaceae	Bacteroides helcogenes	WP_013547060
Bacteroidaceae	Bacteroides intestinalis	WP_007666491
Bacteroidaceae	Bacteroides mediterraneensis	WP_072542944
Bacteroidaceae	Bacteroides ovatus	WP_004301790
Bacteroidaceae	Bacteroides paurosaccharolyticus	WP_024994499
Bacteroidaceae	Bacteroides plebeius	WP_007561873
Bacteroidaceae	Bacteroides propionicifaciens	WP_018109716
Bacteroidaceae	Bacteroides salyersiae	WP_005925146
Barnesiellaceae	Barnesiella intestinihominis	WP_008860947	WP_008860946
Barnesiellaceae	Coprobacter fastidiosus	WP_022600216	WP_022390852
Bradyrhizobiaceae	Rhodopseudomonas faecalis	WP_110779917
Caldicoprobacteraceae	Caldicoprobacter faecalis	SFP93978	SFP93949
Caldisericaceae	Caldisericum exile	WP_014453487	WP_014453486
Calditrichaceae	Caldithrix abyssi DSM 13497	WP_006928813	WP_006928814
Catabacteriaceae	Catabacter hongkongensis	WP_046442783	WP_046442784
Chlorobiaceae	Chlorobium luteolum DSM 273	WP_011358418	WP_011358419
Chlorobiaceae	Chlorobium phaeovibrioides DSM 265	WP_011890711	WP_011890712
Chlorobiaceae	Pelodictyon phaeoclathratiforme BU-1	WP_012507315	WP_012507314
Chlorobiaceae	Prosthecochloris aestuarii DSM 271	WP_012505031	WP_012505030
Clostridiaceae	Anaerosalibacter sp. Marseille-P3206	WP_077370019	WP_077370020
Clostridiaceae	Beduini massiliensis	WP_041140001	WP_041140000
Clostridiaceae	Butyricicoccus desmolans	WP_031472920	WP_031472918
Clostridiaceae	Butyricicoccus pullicaecorum	WP_016148240	WP_016148241
Clostridiaceae	Caloramator proteoclasticus	WP_073248094	WP_073248093
Clostridiaceae	Clostridium acetireducens	WP_070110065	WP_070110067
Clostridiaceae	Clostridium amylolyticum DSM 21864	WP_073007534	WP_073008190
Clostridiaceae	Clostridium argentinense	WP_039632847	WP_039632849
Clostridiaceae	Clostridium autoethanogenum DSM 10061	AGY75803
Clostridiaceae	Clostridium baratii	WP_045725945	WP_045725958
Clostridiaceae	Clostridium beijerinckii	WP_041897754	WP_041897751
Clostridiaceae	Clostridium botulinum A str. Hall	YP_001389029	YP_001389028
Clostridiaceae	Clostridium butyricum	WP_058229574	WP_058229573
Clostridiaceae	Clostridium carboxidivorans	WP_007061335	WP_007061336
Clostridiaceae	Clostridium cavendishii	WP_072987753	WP_072987750
Clostridiaceae	Clostridium cochlearium	WP_095178201	WP_095178200
Clostridiaceae	Clostridium colicanis	WP_061857943	WP_061857942
Clostridiaceae	Clostridium disporicum	WP_055275164	WP_042393830
Clostridiaceae	Clostridium drakei	WP_032078821	WP_032078822
Clostridiaceae	Clostridium estertheticum	WP_071611155	WP_071611156
Clostridiaceae	Clostridium frigidicarnis	WP_090042083	WP_090042082
Clostridiaceae	Clostridium hiranonis	WP_006440212
Clostridiaceae	Clostridium homopropionicum DSM 5847	WP_052222650	WP_052222649
Clostridiaceae	Clostridium intestinale	WP_021804127	WP_021804128
Clostridiaceae	Clostridium kluyveri DSM555	WP_011989028	WP_011989029
Clostridiaceae	Clostridium ljungdahlii DSM 13528	ADK16750
Clostridiaceae	Clostridium magnum	WP_066617197	WP_066617199
Clostridiaceae	Clostridium neonatale	WP_058295820	WP_058295819
Clostridiaceae	Clostridium novyi	WP_039254383	WP_003364348
Clostridiaceae	Clostridium paraputrificum	WP_027098922	WP_027098923
Clostridiaceae	Clostridium pasteurianum	WP_003443093	WP_003443091
Clostridiaceae	Clostridium perfringens	WP_060797014	WP_060797013
Clostridiaceae	Clostridium ragsdalei	WP_065079705.1
Clostridiaceae	Clostridium saccharoperbutylacetonicum	WP_015395130	WP_015395129
Clostridiaceae	Clostridium scatologenes	WP_029163740	WP_029163741
Clostridiaceae	Clostridium senegalense	WP_010293617	WP_010293615
Clostridiaceae	Clostridium sulfidigenes	WP_035130488	WP_035130485
Clostridiaceae	Clostridium taeniosporum	WP_069678936	WP_069678937
Clostridiaceae	Clostridium tepidiprofundi	WP_066824644	WP_066824637
Clostridiaceae	Clostridium tetani	WP_03926202	WP_039262026
Clostridiaceae	Clostridium thermobutyricum	WP_080021554	WP_080021555
Clostridiaceae	Clostridium tyrobutyricum	WP_017751921	WP_017751922
Clostridiaceae	Hathewaya proteolytica	WP_072901825	WP_093426665
Clostridiaceae	Lactonifactor longoviformis	WP_072852737	WP_072852739
Clostridiaceae	Massilioclostridium coli	WP_069989018	WP_069989017
Clostridiaceae	Proteiniclasticum ruminis	WP_074911878	WP_074911877
Clostridiaceae	Sarcina sp. DSM 11001	WP_092991348	WP_092991347
Clostridiaceae	Thermobrachium celere	WP_018660737	WP_018660739
Clostridiaceae	Youngiibacter fragilis	WP_023386118	WP_023386120
Comamonadaceae	Ramlibacter tataouinensis strain 5-10	WP_082793382
Comamonadaceae	Rhodoferax ferrireducens	WP_011465480
Defluviitaleaceae	Defluviitalea phaphyphila	WP_058485558	WP_058485557
Dehalococcoidaceae	Dehalococcoides mccartyi	WP_041340788	WP_041340791
Dehalococcoidaceae	Dehalogenimonas lykanthroporepellens	WP_013218641	WP_013218640
Deltaproteobacteria	Deferrisoma camini	WP_025324395	WP_025324396
Deltaproteobacteria	Delta proteobacterium PSCGC 5342	WP_027982502	WP_027982503
Desulfarculaceae	Dethiosulfatarculus sandiegensis strain SPR	WP_044351346	WP_044351348
Desulfobacteraceae	Desulfamplus magnetovallimortis isolate PRJEB14757	WP_080807056	WP_080807057
Desulfobacteraceae	Desulfatibacillum aliphaticivorans DSM 15576	WP_015949084	WP_028316382
Desulfobacteraceae	Desulfatibacillum alkenivorans DSM 16219	WP_073475258	WP_073475260
Desulfobacteraceae	Desulfatiglans anilini DSM 4660	WP_028319860	WP_028319861
Desulfobacteraceae	Desulfatirhabdium butyrativorans DSM 18734	WP_028325774	WP_028325775
Desulfobacteraceae	Desulfatitalea tepidiphila strain S28bF	WP_054033801	WP_054033799
Desulfobacteraceae	Desulfobacter curvatus DSM 3379	WP_020588681	WP_020588682
Desulfobacteraceae	Desulfobacter postgatei	WP_004073367	WP_004073366
Desulfobacteraceae	Desulfobacter vibrioformis DSM 8776	WP_035238013	WP_035238011
Desulfobacteraceae	Desulfobacterium autotrophicum HRM2	WP_012663232	WP_012663233
Desulfobacteraceae	Desulfobacterium vacuolatum DSM 3385	WP_084068644	WP_084068737
Desulfobacteraceae	Desulfobacula phenolica strain DSM 3384	WP_014959027	WP_092230453
Desulfobacteraceae	Desulfobacula sp. TS	WP_031452480	WP_031452479
Desulfobacteraceae	Desulfobacula toluolica Tol2	WP_014959027	WP_014959028
Desulfobacteraceae	Desulfocarbo indianensis strain SCBM scaffold5.1	WP_049676118	WP_049676119
Desulfobacteraceae	Desulfococcus multivorans strain DSM 2059	WP_020876143	WP_020876142
Desulfobacteraceae	Desulfofustis glycolicus DSM 9705	WP_073378598	WP_073378600
Desulfobacteraceae	Desulforegula conservatrix	WP_027359262	WP_027359263
Desulfobacteraceae	Desulforhopalus singaporensis strain DSM 12130	WP_092224661	WP_092224659
Desulfobacteraceae	Desulfosarcina sp. BuS5	WP_027354664	WP_027354665
Desulfobacteraceae	Desulfospira joergensenii DSM 10085	WP_022668089	WP_022668090
Desulfobacteraceae	Desulfovermiculus halophilus DSM 18834	WP_027369317	WP_027369316
Desulfobacteraceae	Desulfurella acetivorans A63	WP_025391181	WP_025391180
Desulfobacteraceae	Desulfurella amilsii strain TR1	WP_086034554	WP_086034555
Desulfobacteraceae	Desulfurella multipotens strain DSM 8415	WP_092129204	WP_092129206
Desulfobacteraceae	Desulfurella multipotens strain DSM 8415	WP_092129204	WP_092129206
Desulfobacteraceae	Pelobacter carbinolicus DSM 2380	WP_011340455	WP_011340454
Desulfobacteraceae	Pelobacter sp. SFB93	WP_072283611	WP_072283612
Desulfobulbaceae	Desulfobulbus elongatus DSM 2908	WP_028317434	WP_028317433
Desulfobulbaceae	Desulfopila aestuarii DSM 18488	WP_073614216	WP_073614215
Desulfobulbaceae	Desulfotalea psychrophila LSv54	WP_011187877
Desulfomicrobiaceae	Desulfomicrobium apsheronum strain DSM 5918	WP_092372777	WP_092372778
Desulfomicrobiaceae	Desulfomicrobium baculatum DSM 4028	WP_015772840	WP_015772841
Desulfomicrobiaceae	Desulfomicrobium escambiense DSM 10707	WP_028576013	WP_028576012
Desulfomicrobiaceae	Desulfomicrobium norvegicum strain DSM 1741	WP_015772840	WP_092188279
Desulfovibrionaceae	Desulfovibrio bizertensis DSM 18034	WP_078685744	WP_078685745
Desulfovibrionaceae	Desulfovibrio cuneatus DSM 11391	WP_027187191
Desulfovibrionaceae	Desulfovibrio fructosivorans JJ	WP_005991646	WP_005991644
Desulfovibrionaceae	Desulfovibrio gigas DSM 1382	WP_027193194
Desulfovibrionaceae	Desulfovibrio inopinatus DSM 10711	WP_084448667
Desulfovibrionaceae	Desulfovibrio magneticus RS-1 DNA	WP_015862071	WP_015862072
Desulfovibrionaceae	Desulfovibrio sp. X2	WP_020880292
Desulfovibrionaceae	Mailhella massiliensis strain Marseille-P3199	WP_077071776	WP_077071777
Desulfurellaceae	Hippea alviniae EP5-r	WP_022670921	WP_022670919
Desulfurellaceae	Hippea maritima DSM 10411	WP_013681251	WP_013681252
Desulfurellaceae	Hippea sp. KM1	WP_011032614	WP_025270626
Desulfurobacteriaceae	Desulfurobacterium atlanticum	SNR70862	SNR70878
Desulfurobacteriaceae	Desulfurobacterium indicum	OMH41063	OMH41062
Desulfurobacteriaceae	Desulfurobacterium thermolithotrophum DSM 11699	ADY73337	ADY73338
Desulfuromonadaceae	Desulfuromonas acetoxidans DSM 684	WP_006000897	WP_006000898
Desulfuromonadaceae	Pelobacter acetylenicus strain DSM 3246	WP_011340455	WP_072286950
Desulfuromonadaceae	Pelobacter propionicus DSM 2379	WP_011736669	WP_011736670
Desulfuromonadaceae	Pelobacter seleniigenes DSM 18267	WP_029912022
Dictyoglomaceae	Dictyoglomus thermophilum H-6-12	WP_012548721	WP_012547638
Dictyoglomaceae	Dictyoglomus turgidum DSM 6724	YP_002352960	YP_002352961
Eggerthellaceae	Arabia massiliensis strain Marseille-P3078	WP_080800037	WP_080800034
Eggerthellaceae	Gordonibacter urolithinfaciens strain An234A	WP_087189934	WP_087189933
Erysipelotrichaceae	Clostridium cocleatum strain DSM 1551	WP_092351888	WP_092351886
Erysipelotrichaceae	Clostridium saccharogumia DSM 17460	WP_027088607	WP_027088608
Erysipelotrichaceae	Clostridium spiroforme strain An26	WP_087257417	WP_087257416
Erysipelotrichaceae	Eubacterium dolichum DSM 3991	WP_004799426	WP_004799425
Erysipelotrichaceae	Candidatus Stoquefichus massiliensis AP9	WP_028042821	WP_028042820
Erysipelotrichaceae	Candidatus Stoquefichus sp. KLE1796 Scaffold220	WP_066448328	WP_066448325
Erysipelotrichaceae	Candidatus Stoquefichus sp. SB1	WP_050637502	WP_050637503
Erysipelotrichaceae	Catenibacterium mitsuokai DSM 15897	WP_006504488	WP_006504487
Erysipelotrichaceae	Catenibacterium mitsuokai strain 2789STDY5608825	WP_055234482	WP_055289823
Erysipelotrichaceae	Clostridia bacterium UC5.1-2H6	WP_003536950	WP_003536952
Erysipelotrichaceae	Coprobacillus sp. 8_1_38FAA	WP_048924780	WP_048924779
Erysipelotrichaceae	Coprobacillus sp. 8_2_54BFAA supercont1.5	WP_003536950	WP_008793089
Erysipelotrichaceae	Coprobacillus sp. D6 cont1.1	WP_008790038	WP_008790037
Erysipelotrichaceae	Dubosiella newyorkensis strain NYU-BL-A4	WP_076341103	WP_076341104
Erysipelotrichaceae	Eggerthia catenaformis strain MAR1 NODE_2	WP_004803358	WP_004803360
Erysipelotrichaceae	Erysipelatoclostridium sp. An173 An173	WP_087300668	WP_087300666
Erysipelotrichaceae	Erysipelotrichaceae bacterium 5_2_54FAA	WP_040013769	WP_008978344
Erysipelotrichaceae	Erysipelotrichaceae bacterium MTC7 Contig_47	WP_083204136	WP_067424541
Erysipelotrichaceae	Erysipelotrichaceae bacterium NK3D112	WP_034928674	WP_034928734
Erysipelotrichaceae	Erysipelotrichaceae bacterium NYU-BL-E8	WP_075818852	WP_075818854
Erysipelotrichaceae	Faecalibaculum rodentium strain NYU-BL-K8	WP_075885083	WP_067556742
Erysipelotrichaceae	Faecalicoccus pleomorphus DSM 20574	WP_022788939	WP_022788940
Erysipelotrichaceae	Faecalitalea cylindroides strain An64	WP_022356049	WP_022356050
Erysipelotrichaceae	Holdemania filiformis DSM 12042 Scfld10	WP_003512659	WP_006060573
Erysipelotrichaceae	Holdemania sp. Marseille-P2844	WP_072683303	WP_072683302
Erysipelotrichaceae	Kandleria vitulina strain WCC7	WP_029071200	WP_029071201
Erysipelotrichaceae	Massiliomicrobiota sp. An105	WP_087303773	WP_087303774
Erysipelotrichaceae	Massiliomicrobiota sp. An134	WP_087297204	WP_087297203
Erysipelotrichaceae	Massiliomicrobiota sp. An80	WP_087303773	WP_087244327
Erysipelotrichaceae	Massiliomicrobiota timonensis strain An13	WP_087357633	WP_087357632
Erysipelotrichaceae	Massiliomicrobiota timonensis strain SN16	WP_072471289
Erysipelotrichaceae	Merdibacter massiliensis strain Marseille-P3254	WP_075876748	WP_075876752
Erysipelotrichaceae	Traorella massiliensis strain Marseille-P3110	WP_071441375	WP_071441376
Erysipelotrichaceae	Turicibacter sanguinis	WP_055242545	WP_055242547
Eubacteriaceae	Anaerofustis stercorihominis	WP_039945732	WP_007050291
Eubacteriaceae	Eubacteriaceae bacterium CHKCI005	CZT55490	CZT55489
Eubacteriaceae	Eubacterium aggregans SR12	WP_090307962	WP_090307943
Eubacteriaceae	Eubacterium cellulosolvens	WP_004602282	WP_004602283
Eubacteriaceae	Eubacterium eligens	CUQ75953	CUQ75954
Eubacteriaceae	Eubacterium plexicaudatum ASF492	EMZ24746	EMZ24747
Eubacteriaceae	Eubacterium ramulus ATCC 29099	ERK43030	ERK43029
Eubacteriaceae	Eubacterium sp. CAG:248	CDB66072	CDB66073
Eubacteriaceae	Eubacterium sp. SB2	WP_050642248	WP_050642249
Eubacteriaceae	Eubacterium uniforme	SKA72489	SKA72492
Eubacteriaceae	Eubacterium ventriosum	WP_005361611	WP_005361609
Eubacteriaceae	Eubacterium xylanophilum	WP_026835976	WP_026835977
Eubacteriaceae	Eubacterium hallii DSM 3353	EEG37882	EEG37883
Eubacteriaceae	Garciella nitratireducens	WP_087678041	WP_087678042
Eubacteriaceae	Pseudoramibacter alactolyticus	WP_006599514	WP_006599515
Fervidobacteriaceae	Fervidobacterium changbaicum strain DSM 17883	WP_090222249	WP_090222247
Fervidobacteriaceae	Fervidobacterium gondwanense DSM 13020	WP_004103198	WP_004103199
Fervidobacteriaceae	Fervidobacterium gondwanense DSM 13020	WP_072757943	WP_072757941
Fervidobacteriaceae	Fervidobacterium islandicum strain AW-1	WP_033191231	WP_033191230
Fervidobacteriaceae	Fervidobacterium nodosum Rt17-B1	WP_011993470	WP_011993471
Fervidobacteriaceae	Fervidobacterium pennivorans strain DYC	WP_064011652	WP_064011651
Fervidobacteriaceae	Fervidobacterium thailandensis strain FC2004	WP_069293821	WP_069293820
Fervidobacteriaceae	Thermosipho affectus strain ik275mar	WP_075666179	WP_077198465
Fervidobacteriaceae	Thermosipho africanus TCF52B	WP_012580226	WP_012580225
Fervidobacteriaceae	Thermosipho atlanticus DSM 15807	WP_084728087	WP_073073973
Fervidobacteriaceae	Thermosipho melanesiensis strain 430	WP_012057353	WP_012057352
Fervidobacteriaceae	Thermosipho sp. 1070	WP_075666179	WP_075666178
Fervidobacteriaceae	Thermosipho sp. 1223 T	WP_077289588	WP_077289587
Fusobacteriaceae	Fusobacterium mortiferum ATCC 9817	WP_005887454
Fusobacteriaceae	Fusobacterium necrophorum ATCC 25286	WP_035934359
Fusobacteriaceae	Fusobacterium perfoetens ATCC 29250	WP_027127791
Fusobacteriaceae	Fusobacterium russii ATCC 25533	WP_022819443
Fusobacteriaceae	Fusobacterium ulcerans 12-1B --1	WP_016361781
Fusobacteriaceae	Fusobacterium ulcerans 12-1B --2	WP_016361835
Fusobacteriaceae	Ilyobacter polytropus DSM 2926 --1	WP_013388184
Fusobacteriaceae	Ilyobacter polytropus DSM 2926 --2	WP_013388648	WP_013388649
Fusobacteriaceae	Psychrilyobacter atlanticus DSM 19335	WP_028856850
Geobacteraceae	Geoalkalibacter ferrihydriticus strain DSM 17813	WP_040100045	WP_040100046
Geobacteraceae	Geobacter pelophilus strain Drf2	WP_085814458	WP_085814459
Geobacteraceae	Geobacter pickeringii strain G13	WP_039740870	WP_039740873
Geobacteraceae	Geobacter sulfurreducens KN400	WP_014552076	WP_014552075
Geobacteraceae	Geobacter uraniireducens Rf4	WP_011939281	WP_011939280
Giardiinae	Giardia lamblia ATCC 50803	XP_001705324
Gracilibacteraceae	Gracilibacter sp. BRH_c7a	KUO58900	KUO58899
Halanaerobiaceae	Halanaerobium congolense	WP_089723446	WP_089723447
Halanaerobiaceae	Halanaerobium hydrogeniformans	WP_013405903	WP_013405902
Halanaerobiaceae	Halanaerobium praevalens	WP_014553077	WP_014553078
Halanaerobiaceae	Halothermothrix orenii	WP_012635591	WP_012635592
Halobacteroidaceae	Acetohalobium arabaticum DSM 5501	WP_013277060	WP_013277061
Halobacteroidaceae	Halobacteroides halobius DSM 5150	WP_015326747	WP_015326748
Halobacteroidaceae	Halonatronum saccharophilum	WP_027340158	WP_027340157
Halobacteroidaceae	Orenia marismortui	WP_018249962	WP_040657489
Halobacteroidaceae	Orenia metallireducens	WP_068716384	WP_068716385
Halobacteroidaceae	Selenihalanaerobacter shriftii	WP_078810192	WP_078810191
Haloplasmataceae	Haloplasma contractile SSD-17B	WP_008825442	WP_008825441
Heliobacteriaceae	Heliobacterium modesticaldum Ice1	ABZ82908	ABZ82909
Hyphomicrobiaceae	Rhodoplanes piscinae	WP_111384860
Kosmotoga	Kosmotoga arenicorallina S304	WP_068348002	WP_068348062
Kosmotoga	Kosmotoga pacifica strain SLHLJ1	WP_047754002	WP_047754001
Kosmotoga	Mesotoga prima MesG1	WP_014730000	WP_014730001
Lachnospiraceae	Blautia obeum A2-162	CBL24057	CBL24056
Lachnospiraceae	Clostridium asparagiforme DSM 15981	EEG56115	EEG56116
Lachnospiraceae	Clostridium aerotolerans DSM 5434	WP_026890364	WP_026890363
Lachnospiraceae	Clostridium aerotolerans DSM 5434	WP_026890326	WP_026890325
Lachnospiraceae	Clostridium bolteae 90A9	ENZ47222	ENZ47223
Lachnospiraceae	Clostridium celerecrescens	KEZ90764	KEZ90763
Lachnospiraceae	Clostridium fimetarium	SEW28790	SEW28774
Lachnospiraceae	Clostridium polysaccharolyticum	WP_092476621	WP_092476623
Lachnospiraceae	Clostridium saccharolyticum	OUP84304	OUP84251
Lachnospiraceae	Clostridium sphenoides JCM 1415	SET86931	SET86919
Lachnospiraceae	Desulfotomaculum guttoideum	SEU06491	SEU06507
Lachnospiraceae	Anaerosporobacter mobilis	WP_073287560	WP_073287563
Lachnospiraceae	Anaerostipes caccae DSM 14662	EDR96848	EDR96847
Lachnospiraceae	Anaerostipes hadrus DSM 3319	EKY19935	EKY19934
Lachnospiraceae	Anaerostipes sp. 992a	WP_075669420	WP_075669421
Lachnospiraceae	Blautia producta	WP_018593998	WP_018593997
Lachnospiraceae	Blautia sp. CAG:237	CDB77064	CDB77065
Lachnospiraceae	Blautia sp. CAG:37_48_57	OKZ47821	OKZ47820
Lachnospiraceae	Blautia wexlerae	CUO36841	CUO36815
Lachnospiraceae	Butyrivibrio crossotus	OKZ36428	OKZ36427
Lachnospiraceae	Butyrivibrio crossotus CAG:259	CCY77861	CCY77860
Lachnospiraceae	Butyrivibrio crossotus DSM 2876	EFF68136	EFF68137
Lachnospiraceae	Catonella morbi ATCC 51271	ESL04618	ESL04617
Lachnospiraceae	Cellulosilyticum ruminicola	WP_054742992	WP_054742993
Lachnospiraceae	Coprococcus catus GD/7	CBK80355	CBK80356
Lachnospiraceae	Dorea longicatena DSM 13814	EDM63907	EDM63905
Lachnospiraceae	Eisenbergiella tayi	ODR31156	ODR31623
Lachnospiraceae	Fusicatenibacter saccharivorans	CUO42944	CUO42979
Lachnospiraceae	Herbinix hemicellulosilytica	CRZ33622	CRZ33623
Lachnospiraceae	Herbinix luporum	CUH92774	CUH92773
Lachnospiraceae	Hespellia stercorisuis	WP_073108548	WP_073108545
Lachnospiraceae	Johnsonella ignava	WP_005538968	WP_005538967
Lachnospiraceae	Lachnoanaerobaculum saburreum DSM 3986	EFU76182	EFU76181
Lachnospiraceae	Lachnobacterium bovis	SER59745	SER59770
Lachnospiraceae	Lachnospira multipara	SEF38580	SEF38582
Lachnospiraceae	Lachnospira pectinoschiza	CUQ75168	CUQ75170
Lachnospiraceae	Lachnospiraceae bacterium AC2028	WP_031580891	WP_031580890
Lachnospiraceae	Lachnospiraceae bacterium NC2008	WP_027110011	WP_027110012
Lachnospiraceae	Lachnospiraceae bacterium YSD2013	SCW99955	SCW99959
Lachnospiraceae	Lachnotalea glycerini	OYO36870	OYO36871
Lachnospiraceae	Marvinbryantia formatexigens	SDF13398	SDF13437
Lachnospiraceae	Oribacterium parvum	WP_009533894	WP_009533895
Lachnospiraceae	Oribacterium sinus F0268	EEJ50117	EEJ50116
Lachnospiraceae	Pseudobutyrivibrio ruminis	SEK35732	SEK35706
Lachnospiraceae	Pseudobutyrivibrio xylanivorans	SCZ79328	SCZ79327
Lachnospiraceae	Roseburia hominis	CUN43137	CUN43178
Lachnospiraceae	Roseburia intestinalis	CUM83753	CUM83771
Lachnospiraceae	Ruminococcus gnavus ATCC 29149	EDN79050	EDN79049
Lachnospiraceae	Ruminococcus torques ATCC 27756	EDK23149	EDK23150
Lachnospiraceae	Ruminococcus torques L2-14	CBL26688	CBL26687
Lachnospiraceae	Shuttleworthia sp. MSX8B	EUB13789	EUB13794
Lachnospiraceae	Stomatobaculum longum	WP_009532046	WP_009532047
Leptotrichiaceae	Sebaldella termitidis ATCC 33386	WP_012860261
Marinilabiliaceae	Alkalitalea saponilacus strain DSM 24412	WP_079558755	WP_079558754
Marinilabiliaceae	Anaerophaga thermohalophila str. Valhall	WP_016776985	WP_016776984
Marinilabiliaceae	Geofilum rhodophaeum strain HF401	WP_088655421	WP_088655420
Marinilabiliaceae	Geofilum rubicundum JCM 15548	WP_062128344	WP_062128342
Marinilabiliaceae	Labilibacter aurantiacus strain HQYD1	WP_068472562	WP_068472560
Marinilabiliaceae	Labilibacter marinus strain Y11	WP_075590788	WP_075590789
Marinilabiliaceae	Marinilabilia salmonicolor JCM 21150	WP_010663646	WP_010663645
Marinilabiliaceae	Saccharicrinis fermentans DSM 9555	WP_027471649	WP_027471648
Marinilabiliaceae	Thermophagus xiamenensis strain DSM 19012	WP_010527850	WP_010527851
Methanocellaceae	Methanocella arvoryzae MRE50	WP_012034577	WP_012034578
Methanocellaceae	Methanocella conradii HZ254	WP_014405700	WP_048189058
Methanocorpusculaceae	Methanocorpusculum bavaricum DSM 4179	WP_042700555	WP_042700558
Methanocorpusculaceae	Methanocorpusculum labreanum Z	WP_011833483	WP_011833484
Methanocorpusculaceae	Methanocorpusculum parvum strain XII	WP_095641940	WP_095641939
Methanomicrobiaceae	Methanoculleus bourgensis MS2	WP_014867918	WP_014867917
Methanomicrobiaceae	Methanoculleus chikugoensis	WP_083608948	WP_074370434
Methanomicrobiaceae	Methanoculleus horonobensis strain T10	WP_084385907	WP_067073474
Methanomicrobiaceae	Methanoculleus sediminis strain S3Fa	WP_082122753	WP_048185269
Methanomicrobiaceae	Methanoculleus thermophilus strain CR-1	WP_066958527	WP_066958597
Methanomicrobiaceae	Methanofollis ethanolicus strain HASU	WP_083523429	WP_067051890
Methanomicrobiaceae	Methanofollis liminatans DSM 4140	WP_004038866	WP_004038867
Methanomicrobiaceae	Methanolacinia paynteri strain DSM 2545	WP_084600904	WP_048153100
Methanomicrobiaceae	Methanolacinia petrolearia DSM 11571	WP_013330018	WP_013330019
Methanomicrobiaceae	Methanoplanus limicola DSM 2279	WP_004079118	WP_004079116
Methanoregulaceae	Methanolinea tarda NOBI-1	WP_007315284	WP_007315283
Methanoregulaceae	Methanosphaerula palustris E1-9c	WP_012618454	WP_012618453
Methanosarcinaceae	Methanococcoides burtonii DSM 6242	WP_011499392	WP_011499391
Methanosarcinaceae	Methanococcoides methylutens MM1	WP_048205895	WP_048205894
Methanosarcinaceae	Methanohalophilus mahii DSM 5219	WP_013038072	WP_048902302
Methanosarcinaceae	Methanolobus psychrophilus R15	WP_015054288	WP_015054289
Methanosarcinaceae	Methanolobus vulcani strain PL 12/M	WP_091709129	WP_09170913
Methanosarcinaceae	Methanomethylovorans hollandica DSM 15978	WP_015323926	WP_048830997
Methanosarcinaceae	Methanosarcina acetivorans C2A	WP_048065799	WP_011023687
Methanosarcinaceae	Methanosarcina barkeri str. Wiesmoor	WP_011305267	WP_011305266
Methanosarcinaceae	Methanosarcina horonobensis HB-1	WP_048137577	WP_048137575
Methanosarcinaceae	Methanosarcina lacustris Z-7289	WP_048127455	WP_048127456
Methanosarcinaceae	Methanosarcina mazei SarPi	WP_011032614	WP_048044366
Methanosarcinaceae	Methanosarcina siciliae C2J	WP_048186172	WP_048184634
Methanosarcinaceae	Methanosarcina soligelidi strain SMA-21	WP_011032614	WP_048050464
Methanosarcinaceae	Methanosarcina spelaei strain MC-15	WP_095646037	WP_095646038
Methanospirillaceae	Methanospirillum hungatei JF-1	WP_011448145	WP_011448144
Natranaerobiaceae	Natranaerobius trueperi	WP_089023696	WP_089023697
Odoribacteraceae	Butyricimonas virosa	WP_027203025
Odoribacteraceae	Odoribacter laneus	WP_009135435	WP_009135436
Odoribacteraceae	Odoribacter splanchnicus	WP_022159422
Oscillospiraceae	Oscillibacter sp. CAG:241	CDB26598	CDB26596
Oscillospiraceae	Oscillibacter sp. CAG:241_62_21	OLA48855	OLA48878
Oscillospiraceae	Oscillibacter sp. PC13	SFP10328	SFP10375
Oscillospiraceae	Oscillibacter valericigenes	WP_014118776	WP_014118775
Peptococcaceae	Dehalobacter sp. CF	AFV04517	AFV04518
Peptococcaceae	Desulfitibacter sp. BRH_c19	KUO50551	KUO50550
Peptococcaceae	Desulfosporosinus acidiphilus SJ4	AFM42236	AFM42235
Peptococcaceae	Desulfosporosinus orientis DSM 765	AET66712	AET66713
Peptococcaceae	Desulfosporosinus sp. OL	OLN32189	OLN32188
Peptococcaceae	Desulfosporosinus youngiae DSM 17734	EHQ88103	EHQ88104
Peptococcaceae	Desulfotomaculum acetoxidans DSM 771	ACV63390	ACV63389
Peptococcaceae	Desulfotomaculum alkaliphilum	WP_031514736	WP_031514734
Peptococcaceae	Desulfotomaculum australicum	WP_073165530	WP_073165528
Peptococcaceae	Desulfotomaculum copahuensis	OAT86528	OAT86527
Peptococcaceae	Desulfotomaculum gibsoniae DSM 7213	AGL02015	AGL02014
Peptococcaceae	Desulfotomaculum kuznetsovii DSM 6115	AEG15499	AEG15498
Peptococcaceae	Desulfotomaculum nigrificans CO-1-SRB	AEF94950	AEF94949
Peptococcaceae	Desulfotomaculum ruminis DSM 2154	AEG61287	AEG61286
Peptococcaceae	Desulfotomaculum thermocisternum	WP_027356050	WP_027356049
Peptococcaceae	Desulfotomaculum thermosubterraneum DSM 16057	SHJ29644	SHJ29671
Peptococcaceae	Pelotomaculum thermopropionicum SI	BAF59361	BAF59362
Peptococcaceae	Peptococcaceae bacterium BRH_c4b	KJS17435	KJS17436
Peptococcaceae	Syntrophobotulus glycolicus DSM 8271	ADY56192	ADY56974
Peptococcaceae	Thermincola potens	WP_013120570	WP_013120569
Peptoniphilaceae	Anaerococcus lactolyticus ATCC 51172	EEI85450	EEI85449
Peptoniphilaceae	Anaerococcus prevotii	WP_004833762	WP_004833761
Peptoniphilaceae	Anaerococcus prevotii DSM 20548	ACV28597	ACV28596
Peptoniphilaceae	Anaerococcus tetradius	WP_060929859	WP_060929860
Peptoniphilaceae	Anaerococcus vaginalis ATCC 51170	EEU13170	EEU13169
Peptoniphilaceae	Anaerosphaera aminiphila	WP_073184261
Peptoniphilaceae	Kallipyga massiliensis	WP_019134132
Peptoniphilaceae	Murdochiella massiliensis	WP_066923505
Peptoniphilaceae	Peptoniphilus asaccharolyticus DSM 20463	WP_084231052
Peptoniphilaceae	Peptoniphilus grossensis	WP_019125787
Peptoniphilaceae	Peptoniphilus indolicus	WP_004822881
Peptoniphilaceae	Peptoniphilus indolicus ATCC 29427	EGY76582
Peptoniphilaceae	Peptoniphilus lacrimalis	WP_019034744
Peptoniphilaceae	Peptoniphilus rhinitidis	WP_010242936
Peptoniphilaceae	Urinacoccus massiliensis	WP_034438999	WP_072469359
Peptostreptococcaceae	Asaccharospora irregularis	WP_073126262	WP_073126260
Peptostreptococcaceae	Clostridioides difficile 630	YP_001088037	YP_001088038
Peptostreptococcaceae	Clostridioides mangenotii	WP_027701886	WP_027701887
Peptostreptococcaceae	Filifactor alocis	WP_014262248	WP_014262247
Peptostreptococcaceae	Paeniclostridium sordellii	WP_057547301	WP_057547300
Peptostreptococcaceae	Paraclostridium benzoelyticum	WP_046821948	WP_046821949
Peptostreptococcaceae	Peptostreptococcus anaerobius	WP_002844289	WP_002844292
Peptostreptococcaceae	Peptostreptococcus russellii	WP_091975642	WP_091975643
Porphyromonadaceae	Fermentimonas caenicola	WP_045089606	WP_045089607
Porphyromonadaceae	Gabonia massiliensis	WP_044230395	WP_044230394
Porphyromonadaceae	Lascolabacillus massiliensis	WP_053826286	WP_045089607
Porphyromonadaceae	Massilibacteroides vaginae MV12	WP_085537191	WP_085537190
Porphyromonadaceae	Petrimonas mucosa	WP_071137369	WP_071137370
Porphyromonadaceae	Porphyromonadaceae bacterium FC4	WP_072518491	WP_072518492
Porphyromonadaceae	Porphyromonas cangingivalis strain ATCC 700135	WP_025838419	WP_025838422
Porphyromonadaceae	Porphyromonas crevioricanis	WP_023937761	WP_081711898
Porphyromonadaceae	Porphyromonas endodontalis	WP_004333448	WP_004333442
Porphyromonadaceae	Porphyromonas gingivicanis	WP_025842862	WP_025842863
Porphyromonadaceae	Porphyromonas gulae	WP_039425026	WP_039446626
Porphyromonadaceae	Porphyromonas macacae	WP_025003641	WP_018360877
Porphyromonadaceae	Porphyromonas uenonis DSM 23387	WP_025883000	WP_025883002
Porphyromonadaceae	Proteiniphilum saccharofermentans	WP_076930682	WP_076930683
Prevotellaceae	Paraprevotella clara YIT 11840	WP_008621009
Prevotellaceae	Prevotella bivia DSM 20514	WP_004337632
Prevotellaceae	Prevotella brevis ATCC 19188	WP_027450400
Prevotellaceae	Prevotella bryantii strain KHPX14	WP_074613695
Prevotellaceae	Prevotella buccae ATCC 33574	WP_004346052
Prevotellaceae	Prevotella buccalis ATCC 35310	WP_004348786
Prevotellaceae	Prevotella conceptionensis 9403948	WP_019189012
Prevotellaceae	Prevotella corporis strain MJR7716	WP_060941230
Prevotellaceae	Prevotella dentalis DSM 3688	WP_005846390
Prevotellaceae	Prevotella enoeca strain F0113	WP_060544544
Prevotellaceae	Prevotella falsenii DSM 22864	WP_024999230
Prevotellaceae	Prevotella histicola JCM 15637	WP_036871469
Prevotellaceae	Prevotella jejuni strain DSM 26989	WP_089366657
Prevotellaceae	Prevotella loescheii DSM 19665	WP_018967417
Prevotellaceae	Prevotella maculosa OT 289	WP_008563971
Prevotellaceae	Prevotella nigrescens F0103	WP_004362715
Prevotellaceae	Prevotella oris C735	WP_004376419
Prevotellaceae	Prevotella paludivivens DSM 17968	WP_018462332
Prevotellaceae	Prevotella ruminicola strain KHT3	WP_073209484
Prevotellaceae	Prevotella saccharolytica F0055	WP_009162878
Prevotellaceae	Prevotella salivae F0493	WP_021826564
Prevotellaceae	Prevotella timonensis 4401737	WP_025072338
Prevotellaceae	Prevotella timonensis S9-PR14	WP_036927028
Prevotellaceae	Prevotella veroralis F0319	WP_004384263
Proteinivoraceae	Anaerobranca californiensis	WP_072905790	WP_072905788
Proteinivoraceae	Anaerobranca gottschalkii	WP_091347784	WP_091347781
Psychromonadaceae	Psychromonas aquimarina	WP_028863765
Psychromonadaceae	Psychromonas ossibalaenae	WP_019616119
Rhodocyclaceae	Propionivibrio dicarboxylicus strain DSM 5885	WP_091935099	WP_091935102
Rikenellaceae	Alistipes ihumii AP11	WP_019244665	WP_019244666
Rikenellaceae	Alistipes obesi	WP_026075067	WP_019131270
Rikenellaceae	Alistipes putredinis DSM 17216	WP_004328456	WP_004328457
Rikenellaceae	Millionella massiliensis strain Marseille-P3215	WP_071134163	WP_071134164
Rikenellaceae	Mucinivorans hirudinis	WP_038654315	WP_038654313
Ruminococcaceae	Acetanaerobacterium elongatum	WP_092641486	WP_092641419
Ruminococcaceae	Acetivibrio ethanolgignens	WP_058351959	WP_058351958
Ruminococcaceae	Faecalibacterium prausnitzii	WP_055205537	WP_055205538
Ruminococcaceae	Gemmiger formicilis	WP_078784810	WP_078784811
Ruminococcaceae	Gemmiger sp. An120	WP_087170597	WP_087170598
Ruminococcaceae	Hydrogenoanaerobacterium saccharovorans	WP_092751203	WP_092751205
Ruminococcaceae	Papillibacter cinnamivorans	WP_084235700	WP_084235701
Ruminococcaceae	Pseudobacteroides cellulosolvens	WP_036936120	WP_036936118
Ruminococcaceae	Ruminococcus bromii	WP_092979006	WP_092979008
Ruminococcaceae	Ruminococcus gauvreauii	WP_028527899	WP_028527900
Ruminococcaceae	Ruminococcus lactaris	WP_005612231	WP_005612232
Ruminococcaceae	Ruminococcus sp. JC304	WP_019161629	WP_019161630
Shewanellaceae	Shewanella benthica	WP_112353774
Spirochaetaceae	Sphaerochaeta coccoides DSM 17374	WP_013739734	WP_013739733
Spirochaetaceae	Spirochaeta cellobiosiphila DSM 17781	WP_028974459	WP_028974458
Spirochaetaceae	Treponema bryantii strain XBD1002	WP_074933156	WP_074933158
Spirochaetaceae	Treponema primitia ZAS-1	WP_010257181	WP_010257182
Spirochaetaceae	Treponema succinifaciens DSM 2489	WP_013700374	WP_013700373
Sporanaerobacter	Sporanaerobacter acetigenes	WP_072744898	WP_072744897
Sporomusaceae	Acetonema longum DSM 6540	WP_004099244	WP_004099243
Sporomusaceae	Anaeroarcus burkinensis DSM 6283	WP_027937348	WP_027937349
Sporomusaceae	Anaeromusa acidaminophila DSM 3853	WP_018703381	WP_018703382
Sporomusaceae	Anaerosporomusa subterranea strain RU4	WP_004099244	WP_066239000
Sporomusaceae	Dendrosporobacter quercicolus strain DSM 1736	WP_092068773	WP_092068770
Sporomusaceae	Pelosinus fermentans JBW45	WP_007930580	WP_007952713
Sporomusaceae	Pelosinus fermentans strain R7, DSM 17108	WP_007930580	WP_007930578
Sporomusaceae	Pelosinus propionicus DSM 13327	WP_090935327	WP_090935329
Sporomusaceae	Pelosinus sp. UFO1	WP_038672086	WP_038672085
Sporomusaceae	Propionispora sp. 2/2-37	WP_054258187	WP_054258188
Sporomusaceae	Propionispora vibrioides strain DSM 13305	WP_007930580	WP_091752281
Sporomusaceae	Sporolituus thermophilus DSM 23256	WP_007288599	WP_093692238
Sporomusaceae	Sporomusa acidovorans DSM 3132	WP_093793863	WP_093793864
Sporomusaceae	Sporomusa malonica strain DSM 5090	WP_084578168	WP_084578167
Sporomusaceae	Sporomusa sphaeroides DSM 2875	WP_075752442	WP_075752444
Sporomusaceae	Thermosinus carboxydivorans Nor1	WP_007288599	WP_040683003
Synergistaceae	Aminobacterium colombiense DSM 12261	WP_013048748	WP_013048749
Synergistaceae	Aminobacterium mobile DSM 12262	WP_024821899	WP_034326547
Synergistaceae	Aminomonas paucivorans DSM 12260	WP_006301196	WP_006301197
Synergistaceae	Cloacibacillus porcorum strain CL-84	WP_066744961	WP_066744966
Synergistaceae	Pyramidobacter piscolens W5455	WP_009166114	WP_009166113
Synergistaceae	Synergistes jonesii strain 113-4	WP_037975693	WP_037975694
Synergistaceae	Thermanaerovibrio acidaminovorans DSM 6589	YP_003317624	YP_003317625
Synergistaceae	Thermanaerovibrio velox DSM 12556	WP_006583311	WP_006583310
Syntrophaceae	Desulfobacca acetoxidans DSM 11109	WP_013705160	WP_013705161
Syntrophaceae	Desulfomonile tiedjei DSM 6799	WP_014810261	WP_014810260
Syntrophaceae	Syntrophus gentianae strain DSM 8423	WP_012173745	WP_012173746
Syntrophobacteraceae	Syntrophobacter fumaroxidans MPOB	WP_011699002	WP_011699001
Syntrophobacteraceae	Thermodesulforhabdus norvegica strain DSM 9990	WP_093396319	WP_093396320
Syntrophomonadaceae	Dethiobacter alkaliphilus	WP_008514978	WP_008514974
Syntrophomonadaceae	Syntrophothermus lipocalidus	WP_013176252	WP_013176225
Syntrophorhabdaceae	Syntrophorhabdus aromaticivorans	WP_009344998
Tannerellaceae	Parabacteroides goldsteinii DSM 19448	WP_007654998	WP_010801954
Tannerellaceae	Parabacteroides johnsonii DSM 18315	WP_008152648	WP_008152646
Tannerellaceae	Parabacteroides merdae CL03T12C32	WP_005647086	WP_005647088
Tannerellaceae	Tannerella forsythia	WP_075588741	WP_075588742
Tepidimicrobium	Tepidimicrobium xylanilyticum	WP_093753250	WP_093753252
Thermoanaerobacteraceae	Caldanaerobacter subterraneus subsp. tengcongensis MB4 --1	WP_011025097	WP_011025096
Thermoanaerobacteraceae	Caldanaerobacter subterraneus subsp. tengcongensis MB4 --2	WP_011024986	WP_011024987
Thermoanaerobacteraceae	Carboxydothermus hydrogenoformans	WP_011344884	WP_011344883
Thermoanaerobacteraceae	Carboxydothermus islandicus	WP_075865804	ciss_RS08305
Thermoanaerobacteraceae	Desulfovirgula thermocuniculi	WP_027719269	WP_027719268
Thermoanaerobacteraceae	Moorella glycerin	WP_054935384	WP_054935418
Thermoanaerobacteraceae	Moorella mulderi	WP_062284855	WP_054935418
Thermoanaerobacteraceae	Moorella thermoacetica	WP_011393027	WP_011393026
Thermoanaerobacteraceae	Tepidanaerobacter acetatoxydans	WP_013777496	WP_013777497
Thermoanaerobacteraceae	Tepidanaerobacter syntrophicus	WP_059032789	WP_059032788
Thermoanaerobacteraceae	Thermanaeromonas toyohensis	WP_084665950	WP_084665949
Thermoanaerobacteraceae	Thermoanaerobacter mathranii	WP_013150924	WP_013150925
Thermoanaerobacteraceae	Thermoanaerobacter thermohydrosulfuricus DSM 7021	WP_074666551	WP_074666552
Thermoanaerobacteraceae	Thermoanaerobacter wiegelii	WP_014063650	WP_014063651
Thermococcaceae	Palaeococcus ferrophilus DSM 13482 --1	WP_048150222	WP_048150219
Thermococcaceae	Palaeococcus ferrophilus DSM 13482 --2	WP_048151909	WP_048151905
Thermococcaceae	Pyrococcus abyssi GE5 --1	WP_010868068	WP_010868067
Thermococcaceae	Pyrococcus abyssi GE5 --2	WP_010868847	WP_010868846
Thermococcaceae	Pyrococcus furiosus DSM 3638 --1	WP_011012474	WP_011012473
Thermococcaceae	Pyrococcus furiosus DSM 3638 --2	WP_011013051	WP_011013050
Thermococcaceae	Pyrococcus kukulkanii --1	WP_068322969	WP_068322972
Thermococcaceae	Pyrococcus kukulkanii --2	WP_068320908	WP_068320909
Thermococcaceae	Pyrococcus kukulkanii --3	WP_068322007	WP_068322008
Thermococcaceae	Thermococcus barophilus MP --1	WP_013466342	WP_013466341
Thermococcaceae	Thermococcus barophilus MP --2	WP_013467795	WP_013467796
Thermococcaceae	Thermococcus celericrescens strain DSM 17994 --1	WP_058938380	WP_058938379
Thermococcaceae	Thermococcus celericrescens strain DSM 17994 --2	WP_058938706	WP_014013419
Thermococcaceae	Thermococcus chitonophagus --1	WP_068577235	WP_068577233
Thermococcaceae	Thermococcus chitonophagus --2	WP_084448905	WP_068575568
Thermococcaceae	Thermococcus chitonophagus --3	WP_068576973	WP_068576971
Thermococcaceae	Thermococcus onnurineus NA1 --1	WP_012571013	WP_012571014
Thermococcaceae	Thermococcus onnurineus NA1 --2	WP_012572299	WP_012572298
Thermococcaceae	Thermococcus onnurineus NA1 --3	WP_012572337	WP_012572338
Thermococcaceae	Thermococcus pacificus --1	WP_088853229	WP_088853228
Thermococcaceae	Thermococcus pacificus --2	WP_088853152	WP_088853153
Thermococcaceae	Thermococcus profundus --1	WP_088858504	WP_088858503
Thermococcaceae	Thermococcus profundus --2	WP_088857079	WP_088857080
Thermococcaceae	Thermococcus sibiricus MM 739	WP_01584973	WP_015849733
Thermodesulfobiaceae	Coprothermobacter platensis DSM 11748	WP_018963499	WP_018963500
Thermodesulfobiaceae	Coprothermobacter proteolyticus DSM 5265	WP_012543527	WP_012544175
Thermotogaceae	Pseudothermotoga elfii DSM 9442	WP_028843421	WP_012002469
Thermotogaceae	Pseudothermotoga lettingae TMO	WP_012002468	WP_012002469
Thermotogaceae	Pseudothermotoga thermarum DSM 5069	WP_013932119	WP_013932120
Thermotogaceae	Thermotoga caldifontis	WP_041075795	WP_082021708
Thermotogaceae	Thermotoga maritima strain Tma200	WP_010865374	WP_004082125
Thermotogaceae	Thermotoga neapolitana LA10	WP_038067191	WP_015919311
Thermotogaceae	Thermotoga profunda	WP_041083636	WP_041084383
Thermotogaceae	Thermotoga sp. 2812B	WP_081502012	WP_008194940
Thermotogaceae	Thermotoga sp. Mc24	WP_038052791	WP_038052793
Thermotogaceae	Thermotoga sp. RQ2	WP_008194938	WP_008194940
Thermotogaceae	Thermotoga sp. RQ7	WP_041844193	WP_041844192
Tissierellaceae	Tissierella creatinophila DSM 6911	OLS02978	OLS02977
Tissierellaceae	Tissierella praeacuta	WP_072974518	WP_072974516
Veillonellaceae	Veillonella magna DSM 19857	WP_028255280
Veillonellaceae	Veillonella seminalis ACS-216-V-Col6b	WP_006556513
Vibrionaceae	Photobacterium gaetbulicola	WP_044623720
Vibrionaceae	Vibrio breoganii	WP_102381892
Williamwhitmaniaceae	Williamwhitmania taraxaci strain A7P-90m	WP_092438983	WP_092438985
